# Supplementary material for: Hypophosphatemia on ICU Admission Is Associated with an Increased Length of Stay in the ICU and Time under Mechanical Ventilation
Source: J Clin Med. 2022 Jan 24;11(3):581. doi: 10.3390/jcm11030581 (PMC8836766; doi:10.3390/jcm11030581)
Supplement: Supplementary file 1 [file jcm-11-00581-s001.zip]

Archive with 1 entries (1 files):
- jcm-1555608-supplementary.pdf
